# Supplementary material for: Handling and novel object recognition modulate fear response and endocannabinoid signaling in nucleus basalis magnocellularis
Source: Eur J Neurosci. 2022 Mar 17;55(6):1532–46. doi: 10.1111/ejn.15642 (PMC9313565; doi:10.1111/ejn.15642)
Supplement: Supplementary file 1 — Data S1. Supporting information [file EJN-55-1532-s001.xlsx]

## Sheet: Hoja1
		WIN 55,212-2 stimulation (mCi/g)			Carbachol stimulation (mCi/g)			Rotigotine stimulation (mCi/g)
	Brain region	PA	NORT	Handling	PA	NORT	Handling	PA	NORT	Handling
	Accumbens nucleus	0.343 ± 0.046	0.429 ± 0.075	0.398 ± 0.068	0.164 ± 0.047	0.404 ± 0.098	0.154 ± 0.042	0.116 ± 0.028	0.152 ± 0.038	0.107 ± 0.019
	Basolateral amygdaloid nucleus (anterior)	0.395 ± 0.098	0.500 ± 0.129	0.461 ± 0.107	1.258 ± 0.548	0.515 ± 0.153	0.225 ± 0.065	0.255 ± 0.107	0.121 ± 0.025	0.111 ± 0.019
	Basolateral amygdaloid nucleus (posterior)	0.314 ± 0.042	0.530 ± 0.119	0.384 ± 0.099	0.366 ± 0.146	0.447 ± 0.127	0.210 ± 0.060	0.088 ± 0.017	0.126 ± 0.023	0.103 ± 0.020
	Caudate putamen (striatum)	0.387 ± 0.055	0.356 ± 0.052	0.292 ± 0.060	1.716 ± 0.884	0.366 ± 0.089	0.480 ± 0.170	0.152 ± 0.033	0.162 ± 0.029	0.156 ± 0.025
	Central amygdaloid nucleus	0.278 ± 0.029	0.326 ± 0.038	0.532 ± 0.147	0.516 ± 0.212	0.455 ± 0.105	0.463 ± 0.143	0.133 ± 0.029	0.153 ± 0.027	0.131 ± 0.022
	Cerebral cortex M1/M2	0.370 ± 0.058	0.340 ± 0.055	0.351 ± 0.075	1.013 ± 0.385	0.421 ± 0.098	0.668 ± 0.253	0.213 ± 0.072	0.265 ± 0.078	0.193 ± 0.046
	Hippocampus dorsal	0.547 ± 0.106	0.882 ± 0.245	0.614 ± 0.189	0.915 ± 0.363	0.769 ± 0.203	0.601 ± 0.236	0.242 ± 0.091	0.218 ± 0.033	0.224 ± 0.054
	Hippocampus ventral	0.434 ± 0.087	0.485 ± 0.124	0.724 ± 0.232	0.255 ± 0.063	0.276 ± 0.078	0.301 ± 0.112	0.257 ± 0.097	0.115 ± 0.027	0.078 ± 0.016
	Nucleus basalis magnocellularis	3.714 ± 0.618	1.673 ± 0.277	1.592 ± 0.233	0.691 ± 0.192	0.280 ± 0.044	0.183 ± 0.015	0.322 ± 0.090	0.218 ± 0.030	0.481 ± 0.132
	Periaqueductal gray	0.245 ± 0.060	0.198 ± 0.026	0.276 ± 0.059	0.275 ± 0.097	0.457 ± 0.137	0.473 ± 0.152	0.080 ± 0.020	0.082 ± 0.015	0.088 ± 0.020
	Substantia nigra	2.404 ± 0.514	3.086 ± 0.920	2.015 ± 0.465	0.281 ± 0.072	0.426 ± 0.118	0.385 ± 0.125	0.345 ± 0.088	0.241 ± 0.029	0.118 ± 0.023
	Ventral tegmental area	0.087 ± 0.015	0.106 ± 0.028	0.068 ± 0.015	0.123 ± 0.040	0.062 ± 0.017	0.066 ± 0.013	0.062 ± 0.017	0.041 ± 0.014	0.031 ± 0.010
